# Supplementary material for: Transcriptional Events during the Recovery from MRSA Lung Infection: A Mouse Pneumonia Model
Source: PLoS One. 2013 Aug 1;8(8):e70176. doi: 10.1371/journal.pone.0070176 (PMC3731344; doi:10.1371/journal.pone.0070176)
Supplement: Table S1 — All genes showing significantly different expression in lungs at Day 3 after MRSA lung infections as compared to the ones at Day 1 after MRSA lung infections. (XLSX) [file pone.0070176.s001.xlsx]

## Sheet: Sheet1
Table S1	All genes showing significantly different expression in lungs at Day 3 after MRSA lung infections as compared to the ones at Day 1 after MRSA lung infections.
Symbol	EntrezID	Description	D3-D1_foldChange	D3-D1_p.value
Ms4a7	109225	membrane-spanning 4-domains, subfamily A, member 7	6.5212	1.3762e-05
Prc1	233406	protein regulator of cytokinesis 1	5.4569	8.2382e-06
Cenpa	12615	centromere protein A	4.6601	9.3961e-06
Top2a	21973	topoisomerase (DNA) II alpha	4.0403	4.3507e-05
Cdc20	107995	cell division cycle 20 homolog (S. cerevisiae)	3.9931	0.00017033
Hist1h2ad	319165	histone cluster 1, H2ad	3.9424	0.00032554
Cdk1	12534	cyclin-dependent kinase 1	3.9227	4.2107e-05
C1qc	12262	complement component 1, q subcomponent, C chain	3.8777	2.5085e-05
Apoe	11816	apolipoprotein E	3.8317	8.7476e-05
Cd3g	12502	CD3 antigen, gamma polypeptide	3.8194	0.00050498
Pbk	52033	PDZ binding kinase	3.783	2.0257e-05
Hist1h2ah	319168	histone cluster 1, H2ah	3.7563	0.00042111
Mfap4	76293	microfibrillar-associated protein 4	3.7147	3.3323e-05
Lyz1	17110	lysozyme 1	3.6732	8.373e-05
Nusap1	108907	nucleolar and spindle associated protein 1	3.5772	7.941e-05
Thy1	21838	thymus cell antigen 1, theta	3.5338	0.00023906
Cx3cr1	13051	chemokine (C-X3-C) receptor 1	3.502	4.1029e-05
C1qb	12260	complement component 1, q subcomponent, beta polypeptide	3.4316	8.0708e-05
Gpnmb	93695	glycoprotein (transmembrane) nmb	3.3953	0.00054627
Slamf9	98365	SLAM family member 9	3.3021	0.00034361
Trem2	83433	triggering receptor expressed on myeloid cells 2	3.2472	0.00021497
2810417H13Rik	68026	RIKEN cDNA 2810417H13 gene	3.2301	0.00049228
Birc5	11799	baculoviral IAP repeat-containing 5	3.0588	5.4165e-05
Ctsk	13038	cathepsin K	2.9022	0.00021837
Ctsa	19025	cathepsin A	2.8902	0.00014187
D0H4S114	27528	DNA segment, human D4S114	2.888	0.00044332
Ccno	218630	cyclin O	2.8814	0.00012602
Ly86	17084	lymphocyte antigen 86	2.8761	0.00023004
Kif23	71819	kinesin family member 23	2.7957	0.00030047
Anln	68743	anillin, actin binding protein	2.7877	0.0001469
NA	NA	NA	2.7449	0.00048
Emr1	13733	EGF-like module containing, mucin-like, hormone receptor-like sequence 1	2.7404	0.00062898
Mad2l1	56150	MAD2 mitotic arrest deficient-like 1 (yeast)	2.6882	0.00023258
Ccnb1	268697	cyclin B1	2.6855	0.00013476
Vim	22352	vimentin	2.6617	0.00030223
Tk1	21877	thymidine kinase 1	2.5669	0.00032833
Cdca3	14793	cell division cycle associated 3	2.5496	0.0002407
Col1a1	12842	collagen, type I, alpha 1	2.5437	0.00061863
Mxra8	74761	matrix-remodelling associated 8	2.4957	0.00045888
Cd3d	12500	CD3 antigen, delta polypeptide	2.477	0.00054709
H2afx	15270	H2A histone family, member X	2.4266	0.00058427
C1qa	12259	complement component 1, q subcomponent, alpha polypeptide	2.416	0.00032656
Cd8b1	12526	CD8 antigen, beta chain 1	2.296	0.00042289
H2-Eb1	14969	histocompatibility 2, class II antigen E beta	2.288	0.00051086
Aurka	20878	aurora kinase A	2.2739	0.00055
Ly9	17085	lymphocyte antigen 9	2.2585	0.00053624
Prdx4	53381	peroxiredoxin 4	2.1975	0.00056652
Fst	14313	follistatin	-2.2294	0.00059822
Pla1a	85031	phospholipase A1 member A	-2.2573	0.00045115
Scgb3a1	68662	secretoglobin, family 3A, member 1	-2.2593	0.00049688
Egfl7	353156	EGF-like domain 7	-2.2753	0.00054869
Mt1	17748	metallothionein 1	-2.2787	0.00046267
Akr1c14	105387	aldo-keto reductase family 1, member C14	-2.3378	0.00045431
Gadd45g	23882	growth arrest and DNA-damage-inducible 45 gamma	-2.3399	0.00034435
Egr1	13653	early growth response 1	-2.3899	0.00042839
Atf5	107503	activating transcription factor 5	-2.4763	0.00055691
Tnfaip2	21928	tumor necrosis factor, alpha-induced protein 2	-2.4887	0.00034788
Gadd45b	17873	growth arrest and DNA-damage-inducible 45 beta	-2.5221	0.00038244
Csrnp1	215418	cysteine-serine-rich nuclear protein 1	-2.554	0.00038648
Wars	22375	tryptophanyl-tRNA synthetase	-2.5601	0.0004548
Tap2	21355	transporter 2, ATP-binding cassette, sub-family B (MDR/TAP)	-2.6628	0.00015998
Ier3	15937	immediate early response 3	-2.6825	0.00026013
Ifitm6	213002	interferon induced transmembrane protein 6	-2.6888	0.00057882
Bach1	12013	BTB and CNC homology 1	-2.6978	0.00047561
Tinagl1	94242	tubulointerstitial nephritis antigen-like 1	-2.7456	0.00024463
Il4i1	14204	interleukin 4 induced 1	-2.8174	0.00042246
Mt2	17750	metallothionein 2	-2.8461	0.00022519
Junb	16477	Jun-B oncogene	-2.9549	0.00042869
Il1r2	16178	interleukin 1 receptor, type II	-2.9757	0.00018909
Upp1	22271	uridine phosphorylase 1	-3.0004	0.00025948
Socs3	12702	suppressor of cytokine signaling 3	-3.1038	0.00014125
Cxcl1	14825	chemokine (C-X-C motif) ligand 1	-3.2426	0.00062002
S100a9	20202	S100 calcium binding protein A9 (calgranulin B)	-3.3586	0.00017709
Il1rn	16181	interleukin 1 receptor antagonist	-3.6371	0.00010444
Serpina3m	20717	serine (or cysteine) peptidase inhibitor, clade A, member 3M	-3.6783	3.658e-05
Orm2	18406	orosomucoid 2	-3.8247	3.3875e-05
Ubd	24108	ubiquitin D	-3.9158	0.00024082
Gdf15	23886	growth differentiation factor 15	-3.9957	2.4661e-05
Angptl4	57875	angiopoietin-like 4	-4.4001	7.9381e-05
Timp1	21857	tissue inhibitor of metalloproteinase 1	-4.637	9.8471e-06
Orm1	18405	orosomucoid 1	-4.6543	1.8178e-05
Ccl4	20303	chemokine (C-C motif) ligand 4	-5.1231	9.3142e-05
